# Supplementary material for: Risk assessment of arteriovenous fistulas focusing on the relationships between the properties of shunted blood flow sounds and a medical/surgical history of hemodialysis patients
Source: PLoS One. 2025 May 23;20(5):e0324747. doi: 10.1371/journal.pone.0324747 (PMC12101638; doi:10.1371/journal.pone.0324747)
Supplement: S1 Data — (XLSX) [file pone.0324747.s001.xlsx]

## Sheet: Table.1 Overview
ID	Vintage 0:<5 years 1: ≥5 years	DM 0:no history 1: history	HT 0:no history 1: history	Event 0:no history 1: history
1	0	1	0	0
2	0	1	1	0
3	0	0	1	0
4	1	0	0	1
5	0	0	1	0
6	0	0	1	0
7	0	1	1	0
8	1	1	1	0
9	1	0	1	0
10	0	0	0	0
11	1	0	1	0
12	1	0	0	0
13	0	1	1	1
14	0	0	1	0
15	0	0	1	0
16	1	0	1	0
17	0	1	1	0
18	1	1	1	1
19	1	1	1	0
20	0	0	0	0
21	0	1	0	0
22	0	1	1	0
23	1	1	1	0
24	1	1	1	0
25	0	1	0	0
26	1	1	1	0
27	1	0	1	0
28	0	1	0	0
29	1	1	1	0
30	1	0	1	0
31	0	1	1	0
32	1	0	0	0
33	0	1	1	1
34	0	0	1	0
35	1	1	0	0
36	1	0	1	1
37	1	0	0	0
38	0	1	1	1
39	0	1	1	0
40	0	1	1	0
41	0	1	0	0
42	0	1	1	0
43	1	0	1	0
44	0	1	0	0
45	0	0	1	0
46	0	1	1	0
47	1	1	0	0
48	0	1	0	1
49	0	0	1	1
50	1	0	1	0
51	1	0	1	0
52	0	0	0	1
53	0	1	0	0
