# Supplementary material for: Risk assessment of arteriovenous fistulas focusing on the relationships between the properties of shunted blood flow sounds and a medical/surgical history of hemodialysis patients
Source: PLoS One. 2025 May 23;20(5):e0324747. doi: 10.1371/journal.pone.0324747 (PMC12101638; doi:10.1371/journal.pone.0324747)
Supplement: S2 Data — (XLSX) [file pone.0324747.s002.xlsx]

## Sheet: Fig5. TMP
ID		TMP(%)
		100Hz	200Hz	300Hz	400Hz	500Hz	600Hz	700Hz	800Hz	900Hz	1000Hz	1100Hz	1200Hz	1300Hz	1400Hz	1500Hz	1600Hz	1700Hz	1800Hz	1900Hz	2000Hz	2100Hz	2200Hz	2300Hz	2400Hz	2500Hz	2600Hz	2700Hz	2800Hz	2900Hz	3000Hz	3100Hz	3200Hz	3300Hz	3400Hz	3500Hz	3600Hz	3700Hz	3800Hz	3900Hz	4000Hz
1		15.6	31.3	15.6	12.5	21.9	28.1	12.5	18.8	31.3	31.3	46.9	15.6	78.1	50	50	50	78.1	75	46.9	50	50	50	50	50	50	50	50	50	9.4	50	50	50	50	46.9	50	50	31.3	50	50	50
2		45.9	35.1	21.6	37.8	27	35.1	40.5	27	21.6	24.3	21.6	21.6	21.6	21.6	21.6	21.6	21.6	21.6	21.6	21.6	21.6	21.6	21.6	21.6	21.6	21.6	21.6	21.6	21.6	21.6	21.6	21.6	21.6	21.6	21.6	21.6	21.6	21.6	21.6	21.6
3		25.6	38.5	38.5	53.8	53.8	38.5	53.8	53.8	61.5	53.8	53.8	53.8	61.5	61.5	53.8	53.8	53.8	61.5	53.8	53.8	53.8	53.8	53.8	53.8	64.1	53.8	61.5	61.5	61.5	61.5	53.8	53.8	61.5	64.1	53.8	53.8	53.8	53.8	53.8	53.8
4		23.3	9.3	16.3	11.6	18.6	9.3	14	14	14	18.6	20.9	14	11.6	14	25.6	16.3	27.9	9.3	18.6	18.6	23.3	25.6	18.6	25.6	25.6	11.6	25.6	11.6	11.6	11.6	14	25.6	11.6	25.6	11.6	25.6	25.6	25.6	25.6	25.6
5		18.9	43.2	13.5	29.7	40.5	18.9	18.9	89.2	89.2	89.2	89.2	89.2	89.2	89.2	89.2	89.2	40.5	89.2	40.5	89.2	89.2	89.2	89.2	89.2	89.2	89.2	89.2	89.2	89.2	89.2	89.2	40.5	40.5	89.2	89.2	89.2	89.2	89.2	89.2	89.2
6		18.9	32.4	24.3	29.7	21.5	32.4	29.7	29.7	29.7	29.7	29.7	29.7	29.7	29.7	29.7	29.7	29.7	29.7	29.7	29.7	29.7	29.7	29.7	29.7	29.7	29.7	29.7	29.7	29.7	29.7	29.7	29.7	29.7	29.7	29.7	29.7	29.7	29.7	29.7	29.7
7		32.4	35.3	32.4	20.6	29.4	26.5	14.7	32.4	41.2	14.7	38.2	23.5	41.2	38.2	14.7	20.6	23.5	23.5	20.6	20.6	20.6	41.2	41.2	20.6	20.6	20.6	20.6	20.6	20.6	20.6	20.6	20.6	41.2	20.6	41.2	20.6	20.6	20.6	20.6	20.6
8		18.4	36.8	18.4	23.7	28.9	26.3	34.2	21.1	15.8	21.1	15.8	15.8	34.2	15.8	18.4	15.8	15.8	15.8	15.8	15.8	15.8	15.8	15.8	15.8	15.8	15.8	15.8	15.8	15.8	15.8	15.8	15.8	15.8	15.8	15.8	15.8	15.8	15.8	15.8	15.8
9		22.6	24.5	32.1	13.2	20.8	9.4	22.6	17	17	17	17	18.9	22.6	20.8	22.6	17	18.9	28.3	9.4	18.9	22.6	17	18.9	18.9	7.5	18.9	24.5	18.9	17	18.9	7.5	17	18.9	18.9	18.9	17	17	17	17	18.9
10		23.8	33.3	59.5	21.4	23.8	28.6	33.3	16.7	16.7	21.4	16.7	16.7	23.8	16.7	31	19	33.3	33.3	16.7	16.7	16.7	33.3	16.7	16.7	16.7	16.7	16.7	16.7	16.7	16.7	16.7	16.7	16.7	16.7	16.7	16.7	16.7	16.7	16.7	16.7
11		23.7	42.1	15.8	36.8	15.8	15.8	28.9	21.1	28.9	28.9	28.9	28.9	28.9	28.9	28.9	13.2	28.9	28.9	13.2	13.2	28.9	28.9	28.9	28.9	28.9	28.9	28.9	28.9	28.9	28.9	13.2	28.9	28.9	28.9	28.9	28.9	28.9	28.9	28.9	28.9
12		40.5	29.7	45.9	32.4	37.8	37.8	27	29.7	37.8	29.7	27	27	29.7	27	51.4	29.7	29.7	29.7	29.7	29.7	29.7	29.7	29.7	29.7	29.7	29.7	29.7	29.7	29.7	29.7	29.7	29.7	29.7	29.7	29.7	29.7	29.7	29.7	29.7	29.7
13		26.2	19.7	19.7	19.7	75.4	11.5	11.5	13.1	13.1	75.4	82	13.1	80.3	80.3	27.9	73.8	68.9	72.1	8.2	80.3	80.3	80.3	80.3	80.3	80.3	13.1	80.3	80.3	80.3	27.9	77	85.2	80.3	80.3	80.3	80.3	80.3	80.3	80.3	80.3
14		43.3	40	40	33.3	46.7	20	40	43.3	26.7	36.7	23.3	23.3	23.3	23.3	23.3	23.3	23.3	23.3	40	40	26.7	40	40	40	40	23.3	23.3	23.3	23.3	30	23.3	23.3	40	23.3	23.3	23.3	23.3	23.3	23.3	23.3
15		28.9	34.2	23.7	26.3	28.9	28.9	44.7	31.6	31.6	31.6	28.9	34.2	34.2	31.6	28.9	28.9	31.6	31.6	28.9	50	34.2	31.6	31.6	31.6	28.9	31.6	31.6	31.6	31.6	31.6	50	31.6	50	31.6	31.6	31.6	31.6	31.6	31.6	31.6
16		28.1	37.5	28.1	21.9	21.9	34.4	18.8	40.6	18.8	18.8	18.8	18.8	18.8	18.8	18.8	18.8	18.8	18.8	18.8	18.8	18.8	18.8	18.8	18.8	18.8	18.8	18.8	18.8	18.8	18.8	18.8	18.8	18.8	18.8	18.8	18.8	18.8	18.8	18.8	18.8
17		24.4	29.3	22	24.4	22	19.5	19.5	12.2	12.2	9.8	9.8	12.2	9.8	24.4	12.2	17.1	17.1	9.8	17.1	17.1	12.2	9.8	9.8	12.2	14.6	9.8	9.8	12.2	12.2	12.2	97.6	97.6	12.2	90.2	12.2	12.2	9.8	12.2	9.8	12.2
18		37.8	54.1	24.3	16.2	21.6	24.3	40.5	32.4	24.3	21.6	18.9	35.1	29.7	24.3	10.8	37.8	37.8	35.1	18.9	18.9	21.6	73	73	18.9	18.9	18.9	73	18.9	73	18.9	37.8	37.8	18.9	18.9	73	18.9	18.9	73	73	73
19		29.4	38.2	23.5	26.5	26.5	29.4	29.4	29.4	29.4	29.4	29.4	29.4	26.5	29.4	88.2	29.4	29.4	29.4	88.2	26.5	29.4	29.4	29.4	29.4	2.9	5.9	29.4	26.5	91.2	52.9	29.4	91.2	88.2	26.5	29.4	29.4	29.4	29.4	29.4	29.4
20		22.7	29.5	18.2	31.8	29.5	18.2	36.4	18.2	18.2	18.2	18.2	18.2	18.2	18.2	18.2	18.2	18.2	18.2	18.2	18.2	18.2	18.2	18.2	18.2	18.2	18.2	18.2	18.2	18.2	18.2	18.2	18.2	18.2	18.2	18.2	18.2	18.2	18.2	18.2	18.2
21		13.3	30	20	20	30	16.7	13.3	30	30	16.7	16.7	30	13.3	30	30	26.7	30	26.7	30	30	26.7	30	30	30	30	26.7	26.7	30	30	26.7	30	30	30	30	30	30	30	30	30	30
22		9.1	27.3	21.2	12.1	24.2	12.1	9.1	18.2	9.1	12.1	9.1	9.1	12.1	12.1	12.1	12.1	12.1	12.1	12.1	12.1	12.1	12.1	12.1	12.1	12.1	12.1	12.1	12.1	12.1	12.1	12.1	9.1	12.1	12.1	12.1	12.1	12.1	12.1	12.1	12.1
23		17.5	15	15	17.5	12.5	17.5	10	10	17.5	17.5	15	17.5	17.5	17.5	17.5	17.5	17.5	15	15	17.5	17.5	17.5	17.5	17.5	15	17.5	17.5	17.5	15	17.5	10	17.5	15	17.5	17.5	17.5	17.5	17.5	17.5	17.5
24		18.4	15.8	36.8	34.2	34.2	10.5	26.3	36.8	34.2	34.2	28.9	28.9	36.8	28.9	36.8	36.8	36.8	36.8	36.8	36.8	36.8	36.8	36.8	36.8	36.8	28.9	36.8	36.8	36.8	36.8	36.8	36.8	36.8	36.8	36.8	36.8	36.8	36.8	36.8	36.8
25		47.1	26.5	35.3	35.3	41.2	44.1	17.6	26.5	29.4	35.3	29.4	32.4	32.4	32.4	32.4	20.6	23.5	29.4	23.5	41.2	35.3	20.6	35.3	32.4	23.5	20.6	38.2	38.2	32.4	20.6	38.2	20.6	61.8	38.2	61.8	61.8	61.8	20.6	61.8	61.8
26		57.1	39.3	32.1	21.4	32.1	42.9	25	25	21.4	39.3	32.1	46.4	50	46.4	39.3	35.7	35.7	39.3	39.3	39.3	46.4	39.3	39.3	39.3	46.4	39.3	46.4	39.3	39.3	39.3	46.4	46.4	46.4	39.3	46.4	39.3	39.3	39.3	39.3	39.3
27		27.5	15.7	27.5	13.7	13.7	35.3	27.5	27.5	19.6	25.5	25.5	13.7	35.3	33.3	27.5	27.5	33.3	27.5	33.3	19.6	19.6	27.5	35.3	33.3	27.5	27.5	27.5	27.5	33.3	27.5	33.3	27.5	27.5	33.3	27.5	33.3	27.5	27.5	27.5	27.5
28		24.2	24.2	15.2	18.2	15.2	30.3	21.2	24.2	27.3	21.2	24.2	21.2	21.2	21.2	21.2	21.2	27.3	21.2	21.2	21.2	21.2	21.2	21.2	21.2	21.2	21.2	15.2	21.2	21.2	21.2	21.2	21.2	21.2	21.2	21.2	21.2	21.2	21.2	21.2	21.2
29		35.9	35.9	20.5	25.6	20.5	25.6	23.1	20.5	23.1	20.5	53.8	53.8	53.8	17.9	17.9	53.8	35.9	53.8	53.8	53.8	20.5	53.8	53.8	53.8	53.8	53.8	53.8	53.8	53.8	17.9	53.8	53.8	53.8	53.8	53.8	53.8	53.8	53.8	53.8	53.8
30		50	36.4	31.8	20.5	25	31.8	36.4	20.5	22.7	50	40.9	40.9	40.9	40.9	40.9	50	50	54.5	40.9	50	40.9	40.9	50	40.9	50	40.9	31.8	40.9	38.6	38.6	40.9	38.6	36.4	50	40.9	40.9	40.9	40.9	40.9	40.9
31		18.2	25	27.3	40.9	27.3	34.1	27.3	27.3	40.9	34.1	11.4	34.1	15.9	11.4	20.5	20.5	20.5	22.7	22.7	13.6	18.2	25	25	29.5	43.2	29.5	43.2	22.7	29.5	18.2	43.2	27.3	43.2	43.2	43.2	43.2	43.2	43.2	43.2	43.2
32		55.3	42.1	36.8	39.5	39.5	18.4	31.6	39.5	39.5	39.5	39.5	39.5	39.5	39.5	39.5	39.5	39.5	39.5	39.5	39.5	39.5	39.5	39.5	39.5	39.5	39.5	39.5	39.5	39.5	39.5	39.5	39.5	39.5	39.5	39.5	39.5	39.5	39.5	39.5	39.5
33		29	25.8	19.4	29	12.9	22.6	16.1	16.1	12.9	12.9	25.8	12.9	16.1	12.9	12.9	12.9	12.9	12.9	16.1	12.9	16.1	25.8	12.9	12.9	12.9	12.9	12.9	12.9	9.7	9.7	12.9	12.9	25.8	12.9	25.8	12.9	25.8	25.8	25.8	25.8
34		29.7	10.8	16.2	21.6	10.8	21.6	16.2	21.6	21.6	21.6	21.6	10.8	21.6	21.6	24.3	21.6	21.6	21.6	21.6	21.6	21.6	21.6	21.6	21.6	21.6	21.6	21.6	21.6	21.6	21.6	21.6	21.6	21.6	21.6	21.6	21.6	21.6	21.6	21.6	21.6
35		51.2	24.4	24.4	34.1	17.1	22	17.1	22	19.5	29.3	14.6	26.8	31.7	31.7	26.8	29.3	41.5	19.5	19.5	41.5	41.5	41.5	41.5	41.5	41.5	7.3	41.5	7.3	19.5	7.3	19.5	7.3	41.5	7.3	41.5	41.5	41.5	41.5	41.5	41.5
36		17.4	19.6	21.7	8.7	10.9	8.7	6.5	17.4	19.6	19.6	19.6	19.6	19.6	26.1	19.6	19.6	19.6	19.6	19.6	17.4	19.6	19.6	19.6	19.6	19.6	19.6	19.6	19.6	19.6	19.6	19.6	19.6	19.6	19.6	19.6	19.6	19.6	19.6	19.6	19.6
37		32.1	35.7	25	35.7	25	25	25	28.6	25	25	25	25	25	25	28.6	28.6	25	25	25	25	28.6	25	25	25	25	28.6	28.6	25	25	28.6	25	25	28.6	28.6	25	25	25	25	28.6	25
38		25	10.4	18.8	18.8	20.8	14.6	14.6	22.9	27.1	20.8	18.8	29.2	20.8	27.1	29.2	29.2	29.2	29.2	29.2	29.2	29.2	29.2	29.2	29.2	29.2	29.2	31.3	29.2	27.1	29.2	29.2	29.2	29.2	29.2	29.2	29.2	29.2	29.2	29.2	29.2
39		28.1	21.9	28.1	28.1	18.8	18.8	21.9	28.1	21.9	21.9	37.5	25	21.9	15.6	34.4	18.8	34.4	18.8	37.5	34.4	34.4	34.4	34.4	34.4	34.4	34.4	34.4	34.4	37.5	34.4	34.4	34.4	37.5	34.4	34.4	34.4	34.4	34.4	34.4	34.4
40		15.4	25.6	38.5	10.3	17.9	20.5	17.9	25.6	7.7	10.3	7.7	15.4	7.7	15.4	15.4	7.7	15.4	17.9	23.1	17.9	15.4	15.4	15.4	15.4	15.4	15.4	15.4	12.8	15.4	15.4	7.7	15.4	15.4	15.4	15.4	15.4	15.4	15.4	15.4	15.4
41		15.6	18.8	18.8	34.3	21.9	12.5	28.1	28.1	25	15.6	25	9.4	9.4	18.8	21.9	21.9	21.9	18.8	12.5	21.9	9.4	12.5	9.4	12.5	37.5	9.4	9.4	9.4	9.4	9.4	12.5	9.4	25	9.4	9.4	9.4	9.4	9.4	9.4	9.4
42		15.6	12.5	18.8	12.5	25	21.9	12.5	21.9	34.4	34.4	15.6	34.4	12.5	34.4	12.5	34.4	12.5	34.4	12.5	12.5	34.4	12.5	12.5	34.4	12.5	12.5	34.4	12.5	25	12.5	12.5	12.5	25	12.5	12.5	12.5	34.4	12.5	12.5	12.5
43		35.4	20.8	35.4	25	29.2	18.8	18.8	18.8	18.8	18.8	18.8	18.8	18.8	18.8	18.8	18.8	18.8	18.8	18.8	18.8	18.8	18.8	18.8	18.8	18.8	18.8	18.8	18.8	18.8	18.8	18.8	18.8	18.8	18.8	18.8	18.8	18.8	18.8	18.8	18.8
44		10	12.5	17.5	10	20	12.5	17.5	17.5	10	12.5	10	10	10	10	10	10	12.5	10	10	10	10	10	10	10	10	10	10	10	10	10	17.5	10	10	12.5	10	10	10	10	10	10
45		23.4	19.1	29.8	21.3	12.8	23.4	25.5	23.4	31.9	29.8	25.5	23.4	14.9	21.3	25.5	21.3	21.3	25.5	21.3	21.3	21.3	31.9	21.3	21.3	21.3	21.3	21.3	21.3	21.3	21.3	21.3	31.9	21.3	21.3	21.3	21.3	21.3	21.3	21.3	21.3
46		30	36.7	20	30	16.7	20	30	30	30	10	16.7	10	13.3	23.3	26.7	13.3	16.7	13.3	10	10	10	10	10	10	10	10	10	10	10	10	10	10	10	10	10	10	10	10	10	10
47		85.1	83	29.8	85.1	23.4	80.9	25.5	34	74.5	29.8	29.8	80.9	74.5	34	78.7	76.6	29.8	36.2	78.7	80.9	25.5	27.7	76.6	78.7	78.7	31.9	34	31.9	83	29.8	31.9	80.9	78.7	34	80.9	76.6	85.1	80.9	31.9	27.7
48		39.5	23.7	13.2	28.9	13.2	7.9	28.9	28.9	28.9	28.9	23.7	28.9	39.5	7.9	15.8	39.5	39.5	23.7	28.9	10.5	28.9	39.5	18.4	10.5	28.9	39.5	39.5	28.9	28.9	28.9	28.9	39.5	39.5	39.5	39.5	28.9	28.9	28.9	28.9	28.9
49		35.1	27	32.4	37.8	32.4	32.4	24.3	29.7	27	35.1	27	29.7	29.7	27	24.3	29.7	32.4	27	32.4	27	32.4	37.8	27	24.3	29.7	29.7	29.7	29.7	27	27	21.6	27	29.7	27	29.7	29.7	27	29.7	29.7	27
50		41.5	24.4	24.4	26.8	26.8	17.1	22	36.6	43.9	19.5	24.4	36.6	39	24.4	36.6	36.6	36.6	36.6	36.6	36.6	36.6	36.6	24.4	36.6	24.4	24.4	24.4	36.6	24.4	36.6	36.6	24.4	36.6	24.4	36.6	36.6	36.6	36.6	36.6	36.6
51		50	25	11.4	34.1	43.2	65.9	50	15.9	43.2	43.2	43.2	43.2	43.2	43.2	43.2	43.2	43.2	43.2	43.2	43.2	43.2	43.2	43.2	43.2	43.2	43.2	43.2	43.2	43.2	43.2	43.2	43.2	43.2	43.2	43.2	43.2	43.2	43.2	43.2	43.2
52		26.3	23.7	23.7	23.7	13.2	23.7	23.7	97.4	100	23.7	10.5	55.3	97.4	97.4	23.7	23.7	71.1	89.5	23.7	97.4	97.4	23.7	23.7	23.7	100	36.8	81.6	36.8	65.8	36.8	94.7	13.2	78.9	81.6	23.7	23.7	23.7	23.7	21.1	23.7
53		51.3	17.9	15.4	15.4	20.5	12.8	20.5	23.1	23.1	23.1	23.1	23.1	23.1	20.5	23.1	23.1	20.5	23.1	23.1	23.1	23.1	20.5	23.1	23.1	23.1	23.1	23.1	23.1	23.1	23.1	20.5	23.1	20.5	20.5	20.5	23.1	20.5	20.5	20.5	23.1
mean		30.3906	28.8019	25.2	26.2906	25.6642	24.8264	24.5642	28.017	29.0509	27.4132	26.8943	27.8283	31.534	29.2755	29.2981	29.1491	29.9113	30.7019	27.6642	30.8547	29.7245	30.9113	30.7358	29.866	31.2962	25.7208	31.5396	27.8962	31.0774	26.2981	31.3057	30.7774	33.4491	31.2094	31.9472	30.266	30.4755	30.6755	30.5019	30.483
SD		14.3248	12.3685	9.35996	12.5789	11.7746	13.3341	10.2805	15.5353	17.8633	14.7177	15.7901	16.3044	20.8586	18.1675	17.2475	16.7127	14.371	18.3959	15.8793	20.2649	17.9696	16.6378	18.3199	17.123	20.57	14.5976	18.4471	16.3626	21.0179	14.5737	20.901	20.3125	18.9494	19.6546	18.8619	17.6543	17.673	18.1723	17.3351	17.2324
95%CI	lower	26.5339	25.472	22.68	22.904	22.4941	21.2365	21.7964	23.8345	24.2417	23.4508	22.6432	23.4387	25.9183	24.3843	24.6546	24.6495	26.0423	25.7492	23.389	25.3989	24.8866	26.432	25.8036	25.2561	25.7582	21.7907	26.5732	23.491	25.4188	22.3745	25.6785	25.3087	28.3474	25.9179	26.869	25.513	25.7174	25.783	25.8348	25.8436
	upper	34.2472	32.1318	27.72	29.6771	28.8342	28.4163	27.3319	32.1995	33.8602	31.3756	31.1455	32.2179	37.1496	34.1666	33.9416	33.6486	33.7804	35.6545	31.9393	36.3106	34.5624	35.3907	35.6681	34.476	36.8342	29.6508	36.5061	32.3015	36.7359	30.2217	36.9328	36.246	38.5508	36.501	37.0253	35.0191	35.2335	35.5679	35.169	35.1224
