# Supplementary material for: Risk assessment of arteriovenous fistulas focusing on the relationships between the properties of shunted blood flow sounds and a medical/surgical history of hemodialysis patients
Source: PLoS One. 2025 May 23;20(5):e0324747. doi: 10.1371/journal.pone.0324747 (PMC12101638; doi:10.1371/journal.pone.0324747)
Supplement: S4 Data — (XLSX) [file pone.0324747.s004.xlsx]

## Sheet: Table5
Diabetes mellitus(-)				Diabetes mellitus(+)				Hypertension(-)				Hypertension(+)				Event(-)				Event(+)				Vintage<5 years				Vintage≥5 years
ID		PSD200		ID		PSD200		ID		PSD200		ID		PSD200		ID		PSD200		ID		PSD200		ID		PSD200		ID		PSD200
3		2323.9		1		4012.9		1		4012.9		2		16928.5		1		4012.9		4		17925.1		1		4012.9		4		17925.1
4		17925.1		2		16928.5		4		17925.1		3		2323.9		2		16928.5		13		546.4		2		16928.5		8		2260.6
5		9835.4		7		32968.4		10		491.4		5		9835.4		3		2323.9		18		985.2		3		2323.9		9		5455.7
6		-3372.6		8		2260.6		12		-13906.1		6		-3372.6		5		9835.4		33		-646		5		9835.4		11		605
9		5455.7		13		546.4		20		-9540		7		32968.4		6		-3372.6		36		19680.6		6		-3372.6		12		-13906.1
10		491.4		17		982.5		21		1108		8		2260.6		7		32968.4		38		14015.5		7		32968.4		16		106412
11		605		18		985.2		25		9090		9		5455.7		8		2260.6		48		14683.3		10		491.4		18		985.2
12		-13906.1		19		-428.9		28		19364.7		11		605		9		5455.7		49		123.3		13		546.4		19		-428.9
14		-9495.3		21		1108		32		197361		13		546.4		10		491.4		52		202.6		14		-9495.3		23		1026.9
15		-2237.1		22		8828.5		35		-4150		14		-9495.3		11		605		mean		7502		15		-2237.1		24		45408.7
16		106412		23		1026.9		37		7931.2		15		-2237.1		12		-13906.1		SD		8774		17		982.5		26		60973.3
20		-9540		24		45408.7		41		20251.4		16		106412		14		-9495.3		95%CI	lower	757		20		-9540		27		10132.6
27		10132.6		25		9090		44		2420.3		17		982.5		15		-2237.1			upper	14246		21		1108		29		142595
30		6186.7		26		60973.3		47		-1429.1		18		985.2		16		106412						22		8828.5		30		6186.7
32		197361		28		19364.7		48		14683.3		19		-428.9		17		982.5						25		9090		32		197361
34		172082		29		142595		52		202.6		22		8828.5		19		-428.9						28		19364.7		35		-4150
36		19680.6		31		-1992.9		53		3456.5		23		1026.9		20		-9540						31		-1992.9		36		19680.6
37		7931.2		33		-646		mean		15840		24		45408.7		21		1108						33		-646		37		7931.2
43		262486		35		-4150		SD		47758		26		60973.3		22		8828.5						34		172082		43		262486
45		15720.7		38		14015.5		95%CI	lower	-8715		27		10132.6		23		1026.9						38		14015.5		47		-1429.1
49		123.3		39		-3036.5			upper	40394		29		142595		24		45408.7						39		-3036.5		50		17768.1
50		17768.1		40		20770.9						30		6186.7		25		9090						40		20770.9		51		123078
51		123078		41		20251.4						31		-1992.9		26		60973.3						41		20251.4		mean		12247
52		202.6		42		8953						33		-646		27		10132.6						42		8953		SD		31492
mean		39052		44		2420.3						34		172082		28		19364.7						44		2420.3		95%CI	lower	695
SD		74987		46		30800.1						36		19680.6		29		142595						45		15720.7			upper	23798
95%CI	lower	7388		47		-1429.1						38		14015.5		30		6186.7						46		30800.1
	upper	70717		48		14683.3						39		-3036.5		31		-1992.9						48		14683.3
				53		3456.5						40		20770.9		32		197361						49		123.3
				mean		15543						42		8953		34		172082						52		202.6
				SD		28893						43		262486		35		-4150						53		3456.5
				95%CI	lower	4553						45		15720.7		37		7931.2						mean		45834
					upper	26533						46		30800.1		39		-3036.5						SD		74225
												49		123.3		40		20770.9						95%CI	lower	12925
												50		17768.1		41		20251.4							upper	78744
												51		123078		42		8953
												mean		31076		43		262486
												SD		58747		44		2420.3
												95%CI	lower	11199		45		15720.7
													upper	50953		46		30800.1
																47		-1429.1
																50		17768.1
																51		123078
																53		3456.5
																mean		30011
																SD		60147
																95%CI	lower	11724
																	upper	48298
