# Supplementary material for: Risk assessment of arteriovenous fistulas focusing on the relationships between the properties of shunted blood flow sounds and a medical/surgical history of hemodialysis patients
Source: PLoS One. 2025 May 23;20(5):e0324747. doi: 10.1371/journal.pone.0324747 (PMC12101638; doi:10.1371/journal.pone.0324747)
Supplement: S5 Data — (XLSX) [file pone.0324747.s005.xlsx]

## Sheet: Fig.7 MF n=44
ID		PSD(dB/Hz)
		100Hz	200Hz	300Hz	400Hz	500Hz	600Hz	700Hz	800Hz	900Hz	1000Hz	1100Hz	1200Hz	1300Hz	1400Hz	1500Hz	1600Hz	1700Hz	1800Hz	1900Hz	2000Hz	2100Hz	2200Hz	2300Hz	2400Hz	2500Hz	2600Hz	2700Hz	2800Hz	2900Hz	3000Hz	3100Hz	3200Hz	3300Hz	3400Hz	3500Hz	3600Hz	3700Hz	3800Hz	3900Hz	4000Hz
1		2110.4	3612.45	1101.53	300.52	135.683	43.2956	22.0444	12.225	8.13487	6.43119	5.15766	4.7509	3.56883	2.92028	2.3518	2.43303	2.68261	1.98333	1.89078	1.47797	1.2984	1.17004	1.226	1.05371	0.988669	0.849513	0.86943	0.760291	0.74089	0.675981	0.628769	0.614334	0.491448	0.470331	0.468459	0.423098	0.421191	0.391117	0.355752	0.357563
2		12513.5	18438.5	7435.05	3686.48	1380.07	653.99	192.65	155.09	85.0592	42.0021	31.6874	25.0071	20.0982	16.9298	13.821	12.2165	12.1033	9.4472	7.77054	8.17722	7.27165	6.47643	4.70529	4.42637	4.79949	4.09611	3.61941	3.29526	3.27542	3.32254	3.25606	2.7813	2.49343	2.34606	2.22842	2.08873	2.04003	1.84834	1.80582	1.6969
3		1569.29	2018.9	144.572	43.1972	19.9174	11.78	5.50191	4.31216	2.5427	1.76854	1.47943	1.23923	0.95738	0.961558	0.689669	0.711144	0.559149	0.563166	0.465889	0.390853	0.375695	0.374248	0.326294	0.296951	0.282442	0.242772	0.229308	0.204487	0.196243	0.20241	0.198198	0.178928	0.162901	0.145324	0.136432	0.125072	0.121234	0.109543	0.106391	0.101738
5		6752.49	9325.19	2062.53	689.416	197.582	121.612	44.5907	21.3957	13.6802	9.0137	6.45822	5.24312	4.3256	3.88186	3.55004	3.1773	2.85777	2.43221	2.05665	1.84369	1.64367	1.56394	1.45074	1.3311	1.05983	1.13155	1.01894	0.957731	0.821629	0.868785	0.975792	0.876199	0.686868	0.630298	0.619084	0.538299	0.527702	0.494086	0.476744	0.445129
6		7300.26	2573.68	1219.69	686.717	495.307	83.8043	27.0524	13.7281	7.5581	4.67398	4.16337	3.36176	3.21401	2.4335	2.26076	2.10076	1.68859	1.52001	1.35446	1.15953	1.12027	1.0383	0.912763	0.832912	0.74683	0.759332	0.821646	0.681992	0.643545	0.758592	0.721919	0.661638	0.427072	0.449071	0.445991	0.397459	0.389579	0.340398	0.330229	0.303304
7		18958.2	31930.1	11933.5	6492.09	2043.23	1118.78	284.452	235.881	116.855	114.586	62.9633	89.4501	45.5244	45.4928	44.6529	37.2032	34.9534	27.4553	18.2328	17.466	13.8011	14.9501	11.2409	11.5354	11.8939	8.7945	8.7753	8.71669	8.2089	7.4257	6.99073	6.32499	6.12343	5.76277	5.30148	5.03152	4.42913	4.3107	4.34814	4.00146
8		664.013	1987.72	1050.8	222.5	88.8316	48.236	17.7656	12.2609	8.84041	3.55497	3.32646	2.88512	1.96497	2.59348	3.19823	1.43439	0.827818	0.772186	0.722466	0.671745	0.685782	0.566378	0.547271	0.488107	0.391472	0.406979	0.371198	0.573445	0.295621	0.361415	0.390634	0.351182	0.282493	0.26417	0.190077	0.204632	0.187422	0.177826	0.167986	0.155885
9		1200.37	3579.92	503.717	80.588	53.4064	29.0033	16.5404	6.45101	5.24669	3.68096	3.36029	5.12744	6.43608	2.32519	2.28285	1.37361	1.00574	0.996958	1.60753	1.207	0.796974	0.560709	0.433354	0.410286	0.453535	0.458279	0.347691	0.300163	0.264153	0.335727	0.267133	0.352843	0.24677	0.200895	0.146697	0.133255	0.131618	0.112161	0.106498	0.106295
10		39210.9	32748.5	25794.8	21589.2	10342.5	2724.36	1627.79	702.173	308.366	156.413	88.7254	71.9757	63.1472	51.5514	58.4454	83.2492	44.3617	33.9685	24.78	18.326	14.5474	12.8684	10.621	9.94761	9.08019	8.96905	7.02625	6.49291	6.10142	6.15234	5.54882	5.75836	4.86377	4.6546	4.18961	3.93494	3.69218	3.66735	3.41598	3.33717
11		2229.41	1861.14	887.865	529.821	168.28	31.3581	23.5214	5.85764	6.37892	3.39086	3.01453	1.67055	1.91845	1.69151	2.14728	1.45553	1.57234	0.887659	0.744195	0.609215	0.625072	0.514295	0.515022	0.423186	0.402304	0.340339	0.348919	0.385798	0.326747	0.374539	0.287812	0.328687	0.237101	0.21771	0.208618	0.185975	0.174451	0.164401	0.15899	0.155504
12		36382	14512.6	6549.34	13155.6	9106.84	1882.58	600.186	279.735	127.721	76.9438	42.4981	45.477	31.6224	30.3922	19.865	21.4514	15.7495	15.9673	11.2786	9.60888	8.90772	9.33016	7.40085	6.79399	6.71085	4.83625	5.61364	5.3166	6.31819	4.79498	4.52526	4.072	3.47171	3.54919	2.97744	2.89139	2.55169	2.41363	2.32652	2.24735
14		17812	11000.8	13684.9	22670.5	9575.05	1890.84	965.979	253.216	184.669	83.476	96.7758	80.2066	57.2169	49.5488	31.6153	25.9644	27.5048	25.8548	18.8884	14.8942	11.6102	15.7363	10.1577	10.9631	9.46316	8.41721	7.99601	8.35127	5.30983	6.39233	8.8012	6.99507	5.32032	4.52868	3.93788	3.81851	3.49583	3.19652	3.01905	2.9397
15		5398.82	2835.38	2509.1	6458.4	3369.3	788.847	96.2517	41.6535	31.4583	15.9747	12.4639	8.4972	7.63344	7.30898	5.50621	4.43046	4.93618	3.72046	2.95602	2.46516	2.36112	2.17916	2.0409	1.79377	1.44821	1.41117	1.36079	1.35635	1.61636	1.24997	1.10248	1.07995	1.02041	0.83315	0.737813	0.709103	0.658768	0.650468	0.61991	0.572089
16		9151.33	64285.3	13007.7	1314.11	561.34	344.381	213.923	69.9872	86.1065	39.8437	31.1697	34.894	23.1193	18.7504	15.8118	15.5647	12.2334	10.8703	9.32548	8.4972	8.9115	6.50706	6.14058	5.96049	4.98225	5.0597	4.7222	4.42111	4.22745	4.23335	3.49001	3.58243	3.31853	3.05296	2.88967	2.71463	2.39007	2.41753	2.27693	2.16237
17		654.821	1006.59	375.878	385.293	115.885	34.0832	15.439	3.95466	1.93088	1.12783	0.960778	0.932883	0.681806	0.575973	0.537933	0.523783	0.659083	0.331898	0.382246	0.290272	0.281981	0.220081	0.14588	0.210271	0.143402	0.148742	0.162007	0.189003	0.153642	0.208054	0.22128	0.196216	0.225917	0.113299	0.0715459	0.0649556	0.0574325	0.0482421	0.049889	0.0420525
19		509.905	134.501	187.996	96.1485	40.6278	13.9566	2.94484	1.97866	1.2002	0.896468	0.723537	0.455345	0.374588	0.286503	0.253059	0.213339	0.272114	0.212766	0.170651	0.12204	0.106469	0.132099	0.168449	0.141502	0.213609	0.209562	0.168456	0.166215	0.215178	0.12227	0.145229	0.0643491	0.0800444	0.0662771	0.0550953	0.0436792	0.04106	0.0322719	0.0320902	0.0289086
20		58724.3	33033.8	16883.2	7638.15	1916.59	762.264	296.751	182.219	122.773	49.847	33.7505	32.0439	31.0082	25.8352	26.5592	21.5437	17.639	15.98	15.123	11.0603	9.36417	9.18589	9.7888	8.83173	7.00075	6.64814	6.41469	5.69764	5.59273	4.95111	4.78617	4.54789	4.10555	3.91797	3.6679	3.50726	3.33283	3.19496	2.97927	2.85089
21		16808.4	15604.9	13293.2	3926.49	1996.77	701.084	217.281	83.4385	60.6698	55.2386	32.7532	26.6656	19.1883	25.9802	16.3626	14.7411	10.353	8.68683	7.57833	7.1967	5.2781	5.59285	5.08699	5.4146	4.58622	4.21544	3.6912	3.47252	3.02215	2.88814	2.71928	2.54982	2.57387	2.25746	2.08431	2.06433	1.91377	1.806	1.71098	1.6491
22		7824	11970.2	7287.97	11002.9	8361	1247.62	444.145	316.662	135.206	49.698	36.5655	22.1544	25.933	16.1868	18.5491	13.8059	11.2609	8.74767	7.05238	6.88794	5.84578	4.96124	4.66035	4.58181	4.06828	4.10992	3.40776	3.43106	3.26102	2.6737	2.78053	2.80625	2.69453	2.07255	2.09533	1.93282	1.89871	1.73425	1.61737	1.57877
23		841.267	1044.88	221.538	38.8981	11.4034	14.1432	7.78892	5.66511	4.39379	2.83998	2.58777	1.76774	1.68688	1.31393	1.26792	1.03959	1.96368	1.05821	0.975217	0.729468	0.63914	0.520636	0.502918	0.555634	0.466128	0.320683	0.474965	0.317474	0.529486	0.63461	0.465755	0.481971	0.489777	0.43574	0.234461	0.184117	0.183639	0.178656	0.145011	0.138436
24		9775.84	32750.5	10316.6	1552.99	471.153	385.851	156.072	88.6051	77.9975	36.1597	27.9768	26.9787	22.7634	18.1113	12.8401	16.2058	11.4631	10.2478	8.82611	7.55506	6.9804	5.47601	5.69692	4.93032	4.73092	4.45915	4.27707	3.67114	3.91243	3.89561	4.51416	4.39338	3.01589	3.13358	2.51199	2.36796	2.18392	2.08445	2.03962	1.82458
25		9337.36	13995	9562.74	8536.03	3721.2	1998.82	455.152	280.539	90.1902	54.7138	39.7259	28.3334	28.1332	18.7914	19.5509	14.8104	14.483	17.1511	17.2146	16.2368	7.80447	7.6213	6.1361	4.30061	3.13752	3.40197	3.18987	2.20066	2.52392	2.37378	2.40994	1.9375	1.4858	1.45482	1.12349	1.20977	1.0504	1.02811	0.982023	0.909054
26		3342.54	41282	18248.2	5703.26	1418.75	1374.07	1097.99	756.716	301.911	104.409	50.5265	39.4615	30.3948	23.6324	21.0034	19.6907	15.2998	15.342	16.4339	11.7898	9.92402	9.19566	7.54597	7.16321	6.33376	5.79828	5.1769	5.03644	4.36679	4.21714	4.09746	3.68313	3.56179	3.22704	3.00141	2.87927	2.69649	2.58609	2.47355	2.32816
27		2090.51	10106.2	7989.12	4966.47	2137.61	394.099	204.782	70.0912	40.9523	23.2864	20.4499	15.6663	9.19455	8.69631	6.46511	5.59342	5.24251	4.47437	3.84208	3.69183	3.72601	3.26769	2.93926	2.30049	2.18472	2.28411	1.83976	1.76408	1.54977	1.5363	1.50704	1.36808	1.32027	1.05081	1.04876	0.921316	0.90422	0.85624	0.823971	0.803434
28		2611.07	13615.5	5255.36	2078.56	1403.47	316.646	193.712	76.3416	32.8293	42.1831	13.5799	19.8031	11.8863	12.9612	7.384	6.53961	5.04613	6.10809	3.79692	5.33992	3.85683	2.93608	2.60532	2.69706	2.33452	1.87634	1.86362	1.9627	1.77449	1.90761	1.57002	2.36556	1.55841	1.09961	1.2216	0.978527	0.987685	0.928758	0.921606	0.864502
29		23758.7	93242.9	20132.1	4511.33	1954.38	1182.45	731.63	632.224	374.736	112.678	116.226	73.6149	49.1178	45.3366	34.7013	25.8196	24.2906	20.6478	21.7349	20.9707	17.0831	15.7239	11.5904	10.151	10.1255	8.43067	8.24036	7.85018	7.20549	7.06904	6.27531	6.71272	5.79717	4.87312	4.62486	4.43449	4.27331	4.15122	3.9732	3.7581
30		2551.82	5098.53	1458.54	328.917	93.24	39.4787	16.9885	11.4053	6.65552	4.2412	2.9744	2.48967	1.966	1.72975	1.79004	1.22599	1.49652	1.26164	0.950273	0.880384	0.941777	0.6445	0.595357	0.554627	0.643217	0.507973	0.536905	0.524661	0.513198	0.41892	0.430507	0.488683	0.388437	0.350429	0.269438	0.259093	0.232175	0.220901	0.22727	0.208955
31		2928.8	1191.62	1447.31	1064.38	623.477	102.718	61.2934	25.1907	17.4289	12.8596	13.2346	15.5918	17.2708	30.3514	25.4256	9.50689	4.45233	3.52527	3.15633	2.99568	3.83439	2.37842	3.12793	2.16545	1.31831	1.49888	1.14874	1.00132	1.08807	1.52101	1.17477	0.880952	0.85342	0.492877	0.503789	0.447727	0.395419	0.37183	0.37072	0.32542
32		26120.2	116517	9553.16	821.789	445.061	186.347	151.425	118.284	61.0935	43.6357	32.6354	27.4317	25.4423	21.079	18.1647	15.9345	14.0665	12.4679	10.8437	10.0806	9.21222	8.21017	7.69558	6.69317	6.27406	5.47942	5.51953	4.83245	4.93058	4.38136	4.27325	3.94759	3.60527	3.32981	3.17602	3.08027	2.89455	2.798	2.62618	2.51932
34		23394.2	110471	25465.8	11912.4	2345.14	906.032	947.086	315.424	276.009	121.521	90.1366	86.0579	59.7039	85.5936	46.8436	33.7863	29.2418	25.7723	25.589	20.8403	17.7164	16.873	14.691	13.6222	11.7735	11.0468	11.0771	10.5444	9.72716	8.9857	9.11232	8.80256	7.22404	6.80434	5.94818	5.83853	5.40465	5.19797	4.8945	4.64697
35		5889.39	4645.86	7552.32	7281	1769.75	715.214	360.081	143.623	113.577	59.0241	31.1115	17.989	16.9734	25.0447	13.0415	5.53141	4.88921	3.30761	2.84607	2.51696	2.38355	2.0064	1.88027	1.59803	1.37843	1.33393	1.23124	1.26936	1.25378	1.01513	1.09569	0.930356	0.873202	0.701549	0.732429	0.667901	0.603336	0.526086	0.516746	0.497168
37		7735.61	8522.31	1377.86	129.344	34.789	25.0884	17.1094	14.07	10.2953	7.03025	5.41279	5.43394	4.45093	3.6722	3.31166	3.01202	2.72494	2.38448	1.86015	1.7926	1.59418	1.51753	1.32463	1.2062	1.16995	1.06618	1.11939	0.915026	0.954223	0.834712	0.802357	0.655466	0.680686	0.650294	0.594889	0.540277	0.508057	0.492514	0.46696	0.459007
39		1603.66	1347.69	4128.21	8349.97	3450.39	1533.51	786.898	337.617	282.345	108.232	68.8229	90.4263	54.9304	45.0468	36.8586	14.7409	12.3281	10.4228	7.61862	7.63859	6.95758	6.05854	5.79196	5.40389	4.67263	4.44792	3.99025	3.57369	3.5612	3.31502	3.12565	3.08223	2.76136	2.53784	2.33969	2.13109	2.09917	1.98438	1.86519	1.82012
40		2215.7	15808.1	8629.64	1431.76	1277.09	1803.64	956.223	451.963	96.1682	91.0894	32.3896	23.1473	14.4091	10.6411	13.7163	10.1353	13.0749	11.1883	17.4102	8.7679	19.5718	5.21582	6.27103	3.27266	2.63383	3.10638	2.46215	2.29522	2.27543	2.12653	1.63347	1.66036	1.68424	1.03236	1.09681	0.972695	0.973636	0.842312	0.850241	0.805203
41		6882.44	19287.4	11440.9	1441.88	988.211	470.679	319.484	188.232	89.5952	44.7369	28.7789	22.0255	68.13	114.928	59.0917	26.8303	21.6827	9.25506	15.9457	4.96734	4.925	3.46245	3.29227	2.63518	2.71345	2.17065	1.95655	1.82623	2.14762	2.21075	1.72922	1.62393	1.51755	1.31157	1.20631	1.03128	1.05382	0.876236	0.872169	0.850807
42		2851.06	7441.25	3078.48	3830.69	4915.73	867.036	289.192	141.352	74.6149	25.6785	32.0196	13.7711	14.7202	8.43994	7.55567	5.42391	5.77062	4.76412	3.98308	3.74483	3.15075	3.12959	3.36245	2.24303	2.25031	2.0905	1.75244	1.67791	1.877	1.73685	1.76581	1.39244	1.32445	1.60548	1.11722	1.08014	0.938216	0.949562	0.879162	0.800015
43		50139.2	162314	12002.5	1698.95	776.666	480.649	409.54	255.948	184.941	140.903	132.463	98.1208	84.0251	72.5373	63.9261	56.1236	50.2975	44.9646	38.2229	35.1169	31.8961	29.2311	26.8151	24.6467	22.1649	20.6732	19.2889	17.925	16.869	15.8368	14.8374	14.0499	13.2441	12.1013	11.5161	10.9294	10.369	9.87648	9.39801	8.9954
44		3339.43	3600.14	1440.58	1062.02	437.244	133.714	62.7311	17.4602	15.0622	6.06569	4.23298	2.75633	3.3016	3.62097	1.59757	1.65196	1.64478	1.52536	1.24563	1.27422	1.0036	0.916489	0.889597	0.787845	0.634977	0.856527	0.616917	0.547118	0.672465	0.78922	0.877788	0.93206	0.760815	0.562353	0.472565	0.318561	0.377752	0.271469	0.277188	0.262613
45		12562.2	18060.1	7837.31	7013.71	8631.56	2062.15	925.198	325.511	199.142	100.534	75.3786	61.1166	26.361	32.7351	41.1099	33.6512	20.883	13.9855	12.4673	8.64997	9.39716	7.66626	8.27424	6.16502	5.21509	4.20307	3.83035	3.74096	4.15882	3.3719	3.96502	3.80475	3.20149	3.02908	2.84433	2.38331	2.33093	2.13956	2.00818	1.94005
46		7309.04	26645.6	15182	4101.9	3057.82	1192.2	1137.71	739.943	641.25	737.52	329.484	479.912	150.957	126.127	77.9574	49.8016	22.0767	36.9376	30.9998	17.4281	15.7825	11.8864	12.4931	9.35359	8.43843	7.71114	7.37256	6.53188	6.23474	5.33239	5.32609	5.70793	4.59719	4.22876	3.74975	3.52215	3.59744	3.36479	3.2288	3.02381
47		309.249	1514.91	4149.71	4849.38	2383.69	3729.56	5652.19	3278.54	2751.19	1791.54	2060.56	601.928	310.542	181.034	161.404	98.2824	95.7974	54.5373	46.4097	39.3764	19.962	25.1187	22.4113	15.0014	16.0003	14.2848	8.04314	6.6071	9.97731	9.26121	5.5726	5.52803	5.80709	3.02719	2.45856	2.75902	1.23059	1.52385	2.15395	1.89586
50		2884.38	11104.2	1556.06	416.49	271.268	108.797	45.0052	48.0485	19.4625	11.0663	5.91987	5.08551	3.94426	3.02559	2.91627	1.92048	2.04342	1.91612	1.49716	1.30517	1.1	0.9965	1.03406	0.907654	0.82299	0.766281	0.870372	0.598393	0.712293	0.728307	0.666995	0.593664	0.7294	0.478916	0.462685	0.413147	0.354711	0.327237	0.317788	0.301048
51		16592.3	85878	32085.5	2951.6	1342.01	413.742	244.457	151.945	104.048	69.34	52.3293	43.8973	35.0339	31.6597	26.106	23.4591	20.4885	18.5074	15.5423	14.4286	13.4789	11.9892	11.3591	10.0826	9.34815	8.63514	8.00235	7.19665	6.95256	6.46279	6.09885	5.71348	5.41368	4.85831	4.66305	4.51173	4.24262	3.98827	3.74786	3.59169
53		2550.43	3781.38	1555.84	1170.57	368.186	65.4252	28.0756	13.6253	7.6535	4.35684	3.22752	2.32825	2.09547	2.10793	1.48656	1.34481	1.11482	0.984051	0.950658	0.846129	0.83613	0.698773	0.614503	0.539328	0.559591	0.492958	0.512683	0.550905	0.567697	0.835536	0.643366	0.902876	0.543947	0.473848	0.308777	0.338378	0.2603	0.225513	0.218245	0.195664
mean		10804.3	24357.4	7899.56	4277.56	2143.13	750.771	463.014	247.513	163.362	101.686	85.686	51.5267	31.7129	28.0424	22.1358	16.9467	13.7519	11.4349	10.0623	8.21173	7.01344	6.28793	5.60249	4.87304	4.45546	4.04653	3.66725	3.40299	3.33924	3.15432	2.99564	2.85823	2.52876	2.236	2.03816	1.93204	1.78638	1.70228	1.64052	1.55676
SD		13447.3	36041.3	7774.79	5260.39	2819.58	841.967	891.528	511.264	418.971	284.036	309.662	112.515	51.7579	37.4132	29.1019	21.1919	17.3709	12.703	10.8173	8.9052	6.9918	6.71788	5.84392	5.07425	4.74784	4.26902	3.81116	3.5666	3.42229	3.17838	3.01832	2.8502	2.57618	2.33965	2.17813	2.09003	1.96305	1.8805	1.79152	1.70786
95%CI	lower	7183.97	14654.1	5806.38	2861.32	1384.02	524.091	222.991	109.868	50.5641	25.2163	2.31659	21.2345	17.7783	17.9697	14.3008	11.2413	9.07517	8.0149	7.15004	5.81421	5.13106	4.47929	4.02915	3.50692	3.17722	2.8972	2.64118	2.44276	2.41787	2.29862	2.18303	2.09088	1.83519	1.6061	1.45175	1.36935	1.25787	1.196	1.15819	1.09696
	upper	14424.7	34060.7	9992.74	5693.79	2902.23	977.451	703.037	385.159	276.16	178.156	169.055	81.8188	45.6475	38.115	29.9708	22.6521	18.4286	14.8549	12.9746	10.6093	8.89582	8.09656	7.17583	6.23917	5.73371	5.19587	4.69331	4.36321	4.26061	4.01003	3.80825	3.62558	3.22234	2.86589	2.62457	2.49473	2.31489	2.20856	2.12284	2.01656
