# Supplementary material for: Risk assessment of arteriovenous fistulas focusing on the relationships between the properties of shunted blood flow sounds and a medical/surgical history of hemodialysis patients
Source: PLoS One. 2025 May 23;20(5):e0324747. doi: 10.1371/journal.pone.0324747 (PMC12101638; doi:10.1371/journal.pone.0324747)
Supplement: S6 Data — (XLSX) [file pone.0324747.s006.xlsx]

## Sheet: Fig.8 MF n=9
ID		PSD(dB/Hz)
		100Hz	200Hz	300Hz	400Hz	500Hz	600Hz	700Hz	800Hz	900Hz	1000Hz	1100Hz	1200Hz	1300Hz	1400Hz	1500Hz	1600Hz	1700Hz	1800Hz	1900Hz	2000Hz	2100Hz	2200Hz	2300Hz	2400Hz	2500Hz	2600Hz	2700Hz	2800Hz	2900Hz	3000Hz	3100Hz	3200Hz	3300Hz	3400Hz	3500Hz	3600Hz	3700Hz	3800Hz	3900Hz	4000Hz
4		6667.92	18449.7	12306.4	4412.47	4560.4	2918.47	1686.26	2314.2	1455.17	720.122	317.028	116.997	93.1583	79.1327	48.7003	32.737	39.1599	39.0718	17.0554	7.82475	8.83885	9.11489	7.70912	5.26133	5.2958	4.68762	4.30312	4.1087	3.67982	4.25891	3.49892	3.08287	2.93189	2.33094	2.40354	2.25745	2.10397	2.0066	1.85277	1.83103
13		70.6472	561.062	505.064	149.634	534.863	238.995	42.8669	8.17749	3.22358	2.14823	1.20734	1.02966	0.857946	0.678051	0.686608	0.682726	1.13792	0.968615	0.686303	0.299318	0.29182	0.23877	0.223204	0.198004	0.208433	0.143549	0.155856	0.201041	0.227119	0.219675	0.2422	0.155371	0.184614	0.108287	0.080007	0.0808502	0.0639368	0.0622019	0.0599724	0.0606333
18		1195.87	3208.62	4236.18	1671.75	622.812	241.344	103.81	64.4766	48.9711	21.0369	14.8011	14.4565	27.71	38.655	7.19716	4.3175	2.63209	3.18166	1.78833	1.87988	1.59895	1.36291	1.16021	1.06945	0.87857	0.888331	0.780546	0.76839	0.637474	0.613139	0.562349	0.510247	0.538932	0.463971	0.440524	0.392812	0.380155	0.35038	0.34959	0.333849
33		1029.12	240.808	98.5432	186.676	34.6029	11.8446	7.02661	3.8717	2.72706	2.00723	1.29398	1.15693	1.08225	0.939581	0.725933	0.859429	0.790277	0.658688	0.576806	0.429558	0.548629	0.426559	0.420245	0.397867	0.280528	0.272718	0.288341	0.293741	0.311034	0.366016	0.496694	0.28881	0.289731	0.2181	0.184113	0.134561	0.145623	0.116643	0.12341	0.102026
36		736.558	10662.8	908.375	223.396	196.431	73.9078	44.0228	25.2208	12.5383	6.14341	5.02359	3.64098	2.85682	2.77895	2.44446	2.09756	1.98058	2.0214	1.70508	1.89961	1.60836	1.39714	0.883298	1.09704	0.873073	0.716411	0.634798	0.659901	0.707355	0.663441	0.554971	0.475849	0.568597	0.446217	0.398617	0.373267	0.320178	0.313579	0.30916	0.284165
38		3264.07	13972.1	10664.6	4056.42	1143.51	778.564	794.127	344.801	150.681	150.645	79.7466	90.0091	120.342	76.7099	67.9587	26.3054	18.995	13.6601	11.9947	9.85649	8.05021	8.34039	5.60583	5.22672	4.97475	3.80074	4.10391	3.34503	3.44803	3.27889	3.1133	2.83915	2.38704	2.31927	2.24092	1.96626	1.92026	1.79119	1.76846	1.60375
48		1717.57	10581.8	4762.81	4139.89	2409.03	1330.74	563.334	281.511	115.833	38.4792	52.0594	39.8437	22.3406	34.3869	33.1409	16.0152	8.7209	8.76388	5.15866	6.35827	5.11669	4.28697	5.28746	4.49962	3.56088	2.89409	2.36416	2.88689	2.33011	2.72628	1.93391	1.97293	2.32496	1.41138	1.39355	1.37067	1.11452	1.14709	1.04403	0.970265
49		386.591	617.714	725.534	1850.85	3594.78	672.577	194.082	108.934	52.5648	23.0336	6.78799	7.92368	3.9304	3.78868	4.20807	2.75727	2.40351	3.48682	2.44155	2.34464	1.66802	1.19935	0.944582	1.1485	0.622605	0.395412	0.503852	0.417222	0.478315	0.639457	0.347546	0.398319	0.283072	0.233409	0.220208	0.178693	0.177667	0.16837	0.163755	0.169789
52		166.209	205.323	41.8119	4.53496	1.47217	1.02206	0.685835	0.792255	0.600387	0.731571	0.878671	0.553792	0.284317	0.226123	0.130847	0.119462	0.164134	0.132333	0.114877	0.11872	0.0939316	0.0615963	0.0469053	0.0499864	0.0547241	0.0687971	0.0647071	0.0811008	0.0921029	0.115473	0.081966	0.120504	0.213396	0.0448997	0.062735	0.0440097	0.0259052	0.0197018	0.0238458	0.0281183
mean		1692.73	6499.99	3805.48	1855.07	1455.32	696.384	381.802	350.22	204.701	107.15	53.2029	30.6235	30.2847	26.3662	18.3548	9.54351	8.44271	7.99392	4.61352	3.44569	3.09061	2.93651	2.47565	2.10539	1.86104	1.54085	1.46659	1.418	1.32348	1.43125	1.20354	1.09378	1.08025	0.84183	0.824913	0.755398	0.694691	0.663973	0.632777	0.59818
SD		2106.28	7001.1	4704.97	1884.78	1676.41	942.287	562.559	747.203	471.946	234.638	102.711	43.6248	44.9982	32.768	25.3299	12.4113	12.978	12.4631	5.94447	3.62073	3.38131	3.51611	2.89181	2.21413	2.13158	1.76726	1.6944	1.5669	1.43122	1.55347	1.30842	1.19674	1.12107	0.932493	0.939551	0.870168	0.815281	0.778635	0.734043	0.696565
95%CI	lower	1125.66	4615.11	2538.78	1347.64	1003.99	442.695	230.346	149.053	77.6408	43.9788	25.5505	18.8785	18.17	17.5442	11.5353	6.20205	4.94869	4.63851	3.01311	2.47089	2.18027	1.98988	1.6971	1.50929	1.28716	1.06506	1.01041	0.99615	0.93816	1.01302	0.851279	0.771588	0.778426	0.590778	0.57196	0.521126	0.475196	0.454343	0.435153	0.410646
	upper	2259.79	8384.87	5072.18	2362.5	1906.66	950.073	533.258	551.387	331.762	170.32	80.8554	42.3684	42.3994	35.1882	25.1743	12.885	11.9367	11.3493	6.21393	4.42049	4.00094	3.88314	3.2542	2.70149	2.43492	2.01664	1.92277	1.83985	1.70881	1.84949	1.5558	1.41598	1.38207	1.09288	1.07786	0.98967	0.914186	0.873602	0.830401	0.785714
